# Supplementary material for: Synthesis of Organic Iodine Compounds in Sweetcorn under the Influence of Exogenous Foliar Application of Iodine and Vanadium
Source: Molecules. 2022 Mar 11;27(6):1822. doi: 10.3390/molecules27061822 (PMC8950039; doi:10.3390/molecules27061822)
Supplement: Supplementary file 1 [file molecules-27-01822-s001.zip]

Archive with 1 entries (1 files):
- molecules-1597905-supplementary.pdf
